# Supplementary material for: Recent Advances in Microtubule Targeting Agents for Cancer Therapy
Source: Molecules. 2025 Aug 8;30(16):3314. doi: 10.3390/molecules30163314 (PMC12388312; doi:10.3390/molecules30163314)
Supplement: Supplementary file 1 [file molecules-30-03314-s001.zip]

Archive with 1 entries (1 files):
- molecules-3755273-supplementary.pdf
